# Supplementary material for: Evaluation of the Functional Suitability of Carboxylate Chlorin e6 Derivatives for Use in Radionuclide Diagnostics
Source: Pharmaceutics. 2025 Dec 23;18(1):23. doi: 10.3390/pharmaceutics18010023 (PMC12844883; doi:10.3390/pharmaceutics18010023)
Supplement: Supplementary file 1 [file pharmaceutics-18-00023-s001.zip]

Archive with 1 entries (1 files):
- pharmaceutics-4034875-supplementary.pdf
